# Supplementary material for: Overexpression of Adiponectin Receptor 1 Inhibits Brown and Beige Adipose Tissue Activity in Mice
Source: Int J Mol Sci. 2021 Jan 18;22(2):906. doi: 10.3390/ijms22020906 (PMC7831094; doi:10.3390/ijms22020906)
Supplement: Supplementary file 1 [file ijms-22-00906-s001.zip]

Archive with 27 entries (18 files):
- Supplemental Tables and Videos /
- Supplemental Tables and Videos /.DS_Store
- __MACOSX/
- __MACOSX/Supplemental Tables and Videos /
- __MACOSX/Supplemental Tables and Videos /._.DS_Store
- Supplemental Tables and Videos /Supplemtal Table 1 Excel.xlsx
- __MACOSX/Supplemental Tables and Videos /._Supplemtal Table 1 Excel.xlsx
- Supplemental Tables and Videos /Supplemental Materials-Videos/
- Supplemental Tables and Videos /Supplemental Materials-Videos/.DS_Store
- __MACOSX/Supplemental Tables and Videos /Supplemental Materials-Videos/
- __MACOSX/Supplemental Tables and Videos /Supplemental Materials-Videos/._.DS_Store
- Supplemental Tables and Videos /Supplemental Materials-Videos/Male/
- Supplemental Tables and Videos /Supplemental Materials-Videos/Male/.DS_Store
- __MACOSX/Supplemental Tables and Videos /Supplemental Materials-Videos/Male/
- __MACOSX/Supplemental Tables and Videos /Supplemental Materials-Videos/Male/._.DS_Store
- Supplemental Tables and Videos /Supplemental Materials-Videos/Male/AdipoR1-2 Male 3D.gif
- __MACOSX/Supplemental Tables and Videos /Supplemental Materials-Videos/Male/._AdipoR1-2 Male 3D.gif
- Supplemental Tables and Videos /Supplemental Materials-Videos/Male/Wid-type Male 3D.gif
- __MACOSX/Supplemental Tables and Videos /Supplemental Materials-Videos/Male/._Wid-type Male 3D.gif
- Supplemental Tables and Videos /Supplemental Materials-Videos/Female/
- Supplemental Tables and Videos /Supplemental Materials-Videos/Female/.DS_Store
- __MACOSX/Supplemental Tables and Videos /Supplemental Materials-Videos/Female/
- __MACOSX/Supplemental Tables and Videos /Supplemental Materials-Videos/Female/._.DS_Store
- Supplemental Tables and Videos /Supplemental Materials-Videos/Female/AdipoR1 Female 3D.gif
- __MACOSX/Supplemental Tables and Videos /Supplemental Materials-Videos/Female/._AdipoR1 Female 3D.gif
- Supplemental Tables and Videos /Supplemental Materials-Videos/Female/Wild-type Female 3D.gif
- __MACOSX/Supplemental Tables and Videos /Supplemental Materials-Videos/Female/._Wild-type Female 3D.gif
