# Supplementary material for: Overexpression of Adiponectin Receptor 1 Inhibits Brown and Beige Adipose Tissue Activity in Mice
Source: Int J Mol Sci. 2021 Jan 18;22(2):906. doi: 10.3390/ijms22020906 (PMC7831094; doi:10.3390/ijms22020906)
Supplement: Supplementary file 1 [file ijms-22-00906-s001.zip › Supplemental Tables and Videos /Supplemtal Table 1 Excel.xlsx]

## Sheet: Sheet1
Table 1. List of primers used for qRT-PCR analysis
Gene	Accession number	Forward primer (5’-3’)	Reverse primer (5’-3’)
Glut4	NM_001359114.1	AAGGATGAGAAACGGAAG	AAGATGCTGGTTGAATAGT
Fabp4	NM_024406.3	AATCACCGCAGACGACAG	TCATAACACATTCCACCACCAG
Cd36	NM_001159555.1	GAGGTCCTTACACATACAGAG	CTACAGCCAGATTCAGAACT
Lpl	NM_008509.2	TCAACCACAGCAGCAAGA	CCGATACAACCAGTCTACTACAA
Hsl	NM_001039507.2	TGTGTCAGTGCCTATTCAG	GAACAGCGAAGTGTCTCT
Atgl	NM_001163689.1	GTTCAACCTTCGCAATCT	AAGTCCATCTCTGTAGCC
Acox1	NM_001271898.1	CAGGAAGAGCAAGGAAGT	AGAGAATATAAGAGACACAGGTT
Ppara	NM_001113418.1	TGCCTTAGAACTGGATGAC	ATCTGGATGGTTGCTCTG
Cpt1a	NM_013495.2	AACAGCAAGATAGGCATAA	TGTCCATCCTCTGAGTAG
Fasn	NM_007988.3	TCTATGCCACGATTCTGA	TTCAATATACTCAAGCGACTC
Acc1	NM_133360.2	TCCGCACTGACTGTAACC	TTCCATAGCCGACTTCCATAG
Acc2	NM_133904.2	CGAGATGTTCCGTAATGA	TGGCATAGTTGTTGTTATTG
Srebf1	NM_001313979.1	GCCGAGATGTGCGAACTG	GGAAGTCACTGTCTTGGTTGTT
Ucp1	NM_009463.3	TTGCCTCACTCAGGATTG	ACCTTCACGACCTCTGTA
Prdm16	NM_001177995.1	GATTGCGAGCGGATGTTC	GCGGATGAGGTTGGACTT
Cidea	NM_007702.2	GGTGGACACAGAGGAGTT	ATTGAGACAGCCGAGGAA
Cox7a1	NM_009944.3	CTACCAGAAGCCACTTAG	CCAAGCAGTATAAGCAGTA
Cox8b	NM_007751.3	GAAGTTCACAGTGGTTCC	AACGACTATGGCTGAGAT
Cpt1b	NM_009948.2	ACTGGACCGTGAAGAGAT	GGATGCGTGTAGTGTTGA
Dio2	NM_010050.4	GCTTCCTCCTAGATGCCTAC	CCATCAGCGGTCTTCTCC
Elovl3	NM_001374665.1	TCCTCTGGTCCTTCTTCCT	GGCGTCATCCGTGTAGAT
Ppargc1a	NM_008904.2	TCAGAGTGGATTGGAGTT	AGGTCAAGTTCAGGAAGA
Actb	NM_007393.5	TTCCAGCCTTCCTTCTTG	GGAGCCAGAGCAGTAATC
Adipoq	NM_009605.5	ATGAGTACCAGACTAATGAGAC	GGCAGGATTAAGAGGAACA
Adipor1	NM_001306069.1	ATGGAGGAGTTCGTGTATAAGGT	TGTAGCAGGTAGTCGTTGTCT
Adipor2	NM_001355692.1	ATGACAACTACCAAGGAGATT	TTCCATTCGTTCCATAGCA
Tcad, T-cadh	NM_019707.5	TGACAAGCCATCTCCTAAC	GACATCCAATCCTGCCATA
Ccl6	NM_009139.3	GACTGCTGCTTCTCTTATG	TTAGGCACCTCTGAACTC
Hmgn3	NM_026122.4	GTAGTCATTATGCCGAAGAG	TTTGGTGGAACAGGTTTC
Adcy5	NM_001012765.5	AACGACTCCACCTATGACAA	ATGACTCCAGCCACTACAG
Phgdh	NM_016966.3	GGTGGTGGAGAAGCAGAA	CAGCAGTGACCTTAGTAGCA
DsRed2	EU016077	GACCCACAAGGCCCTGAAG	TGCTCCACGATGGTGTAGTCC
